# Supplementary material for: Efficacy and Safety of Growth Hormone (GH) Therapy in Patients with SHOX Gene Variants
Source: Children (Basel). 2025 Mar 4;12(3):325. doi: 10.3390/children12030325 (PMC11941739; doi:10.3390/children12030325)
Supplement: Supplementary file 1 [file children-12-00325-s001.zip]

Archive with 1 entries (1 files):
- children-3477804-supplementary.xlsx
