# Supplementary material for: Efficacy and Safety of Growth Hormone (GH) Therapy in Patients with SHOX Gene Variants
Source: Children (Basel). 2025 Mar 4;12(3):325. doi: 10.3390/children12030325 (PMC11941739; doi:10.3390/children12030325)
Supplement: Supplementary file 1 [file children-12-00325-s001.zip › children-3477804-supplementary.xlsx]

## Sheet: Foglio1
Reference (DOI)	Authors	Title	Country	Year	Aim(s)	Number of patients	Age at start of therapy - Years [Mean (SD)]	Height at start of therapy - Z-score [Mean (SD)]	SHOX Mutations	GH Dosages	Follow up time	Height after therapy - Z-score [Mean (SD)]	Height gain - Z-score [Mean (SD)]	Side effects	Main results and conclusion of the study
10.1530/EJE-15-0451	S H Donze et Al. [22]	The growth response to GH treatment is greater in patients with SHOX enhancer deletions compared to SHOX defects	Netherlands	2015	To investigate whether the effect of GH treatment in children with an SHOX enhancer deletion (SED) is comparable to that in children with SHOX haploinsufficiency (SHI).	130 patients (56 children recived GH therapy)	8.07 (2.3) years	-2,8 (0.7)	54 were diagnosed with a point mutation or delation of SHOX gene; 26 patiets were diagnosed with a deletion of the SHOX downstream or upstream enhancer region (SED)	1.24 (0.2) mg/m2 or 48.0 (9.4) microgr/kg	4 years	Not specified	after 1 year: all patient 0.6 (0.2), shox mutation and deletions 0.6 (0.2), shox upstream/downstream enhancer deletions 0.8 (0.3); after 2 yeras: all patiens 0.3 (0.2), shox mutation and deletions 0.3 (0.1), shox upstream/downstream enhancer deletions 0.3 (0.3); after 3 years of therapy: all patiens 0.3 (0.2) shox mutation and deletions 0.2 (0.2), shox upstream/downstream enhancer deletions 0.3 (…	Not specified	Patients with SEDs are equally short, but less disproportionate than patients with SHI, and show a greater response to GH.
10.1530/EC-22-0402	Patrizia Bruzzi et Al. [23]	Real-life long-term efficacy and safety of recombinant human growth hormone therapy in children with short stature homeobox-containing deficiency	Italy	2023	To evaluate real-life long-term efficacy and safety of recombinant human growth hormone (rhGH) therapy in children with short stature homeobox-containing gene deficiency disorders (SHOX-D) and to identify potential predictive factors influencing response to rhGH therapy.	117	8.67 ± 3.33 years	–2.37 ± 0.67	SHOX intragenic mutations or deletions (group A) and patients with SHOX enhancer mutations (group B).	rhGH initial dose (T0): 0.23 ± 0.04 mg/kg/week (range 0.12–0.35 mg/kg/week). At T1 0.24 ± 0.05 mg/kg/week; at T2 0.24 ± 0.06 mg/kg/week; at T3 0.24 ± 0.06 mg/kg/week; at T4 0.24 ± 0.06 mg/kg/week	4 years of rhGH therapy	Not specified	+1.14 ± 0.58 at T4 and +0.80 ± 0.98 at T5.	No adverse event of concern was reported	Both patients carrying mutations involving intragenic SHOX region (group A) and ones with regulatory region defects (group B) experienced a similar beneficial therapeutic effect. The multiple regression analysis identified the age at the start of rhGH treatment (β = −0.31, P = 0.030) and the GV during the first year of rhGH treatment (β = 0.45, P = 0.008) as main independent predictor factors of …
10.1515/jpem.2003.16.7.997	C.F.J Munnus et Al. [24]	Effect of 24 month of Recombinant Growth Hormone on height and body proportions in SHOX Haploinsufficiency	Canada	2003	To evaluate the effect of 24 month of rhGH therapy on the stature and Bilateral Madelung Deformity (BMD) of two females with SHOX haploinsufficincy and Leri-Weill Syndrome (LWS).	2	Patient 1 was 8.7 year-old, patient 2 was 13.6 year-old	pt1 -3; pt2 -3	pt1 large-scale deletion on one of her x-chromosome; pz2 de novo hemizygous large-scale SHOX deletion	pt1 0.6 UI/kg/week; pt2 0.8 UI/kg/week	2 years	pt1 124.6 cm (-2.6 SDS), pt2 149.5 cm (-1.9 SDS)	pt1 0.4, pt2 1.1	No adverse event of concern was reported	rhGH therapy is beneficial in improving the short-term growth of both males and females with SHOX haploinsufficiency and short sature, without undue advancement of bone age or deterioration in BDM.
15.1515/jpem-2023-0084	Holzapfel et AL. [25]	Longitudinal assestment of bone health index as a measure of bone health in short-statured children before and during treatment with recombinant growth hormone (rhGH)	Germany	2023	The aim of the study was the longitudinal assessment of bone health index (BHI) in short-statured children during GH therapy in order to estimate changes in their bone health.	256 children who started GH therapy between 2010 and 2018: 121 with isolated GH-deficiency (IGHD), 49 with multiple pituitary hormone deficiency (MPHD), 52 with intrauterine growth retardation (small for gestational age- SGA), 9 with SHOX deficiency (SHOX), 25 with Ulrich Turner Syndrome (UTS)	7.76 (5.51/11.08)	All: -3.12 (-3.65/-2-56); IGHD 13.22 (-3.71/-2.72); MPHD -2.53 (-3.08/-1.84); SGA -3.24 (-3.67/-2.96); SHOX/UTS -2.95 (-3.55/-2.42)	Not specified	Not specified	Retrospective analysis (data from 2010 to 2018)	All patients: -1.49 (-2.16/-0.77, p<0.001)	1.63	Not specified	Bone Health Index SDS are reduced in treatment-naive short-statured children regardelss of their GH status, it increased initially with GH treatment while plateauing thereafter, suggesting sustained improved bone health.
10.1159/000524374	Dantas NCB et Al. [26]	Adult Height of patients with SHOX Haploinsufficiency with or without GH Therapy: a real-world single-center study	Brazil	2022	To highlight a growth pattern from childhood to adult heigh in patients with SHOX haploinsufficiency to analyze the real-world effectiveness of rhGH alone or plus GnRH analog (GnRHa).	47 patients (18 untreated, 29 rhGH-treated)	Untreated group: 11.3 year-old (9.4,13.8); treated group: 10.1 (8.0, 11.7)	Untreated group: -1.7 (-2.3,-1.2), treated group: -2.2 (-3.0,-1.8)	37 patients with loss of function defects, 4 with missense mutations affecting SHOX homeodomain, 6 with delations restricted to regulatory regions	49.5 microgr/kg/day (49.5,49.5)	Retrospective analysis (data from 1995 to 2020)	Untreated group: after 1 year -1.7 (-2.2,-0.9), adult -2.6 (-2.9,-1.9). Treated group: after 1 year -1.8 (-2.2,-1.1), after 2 years -1.4 (-2.2,-0.7), after 3 years -1.3 (-1.8,-0.8), after 4 years -1.3 (-1.7,-0.7), end of treatment -1.3 (-1.7,0.5), adult -1.6 (-2.3,-1.1)	Untreated group 0, treated group 0,5	Not specified	The use of rhGH treatment improves adult Height in patients with HSOX haploinsufficiency, preventi the loss of height potential during puberty. In peripubertal patients, the addition of GnRHa to rhGH allows adult height attaintment similar to the adult height of patients who start rhGH alone in prepubertal age.
10.3389/fendo.2018.00557	Emanuela Savarese et Al. [27]	An Association of PTPN11 and SHOX Mutations in a Male Presenting With Syndromic Growth Failure	Italy	2018	Case report of an atypical case of Noonan syndrome (NS) in a 5.5-year-old child with mesomelic short stature	1	5.5 year-old	< 3 SD	heterozygous mutation in exon 8 of the PTPN11 and SHOX	0.2 mg/kg/week	18 months	<2 SD	1 SD	Not specified	This case exemplifies the difficulties that can be encountered in achieving proper diagnoses for children with complicated syndromic diseases and highlights the role of genetic tests in identifying final diagnoses in these patients. In some cases, when two different genetic alterations affecting genes that play a role in conditioning linear growth are associated, multiple genetic tests are needed…
10.1515/jpem-2014-0388	Monic Grover et Al. [28]	Case report: long-term follow-up of a 45,X male with SHOX haploinsufficiency	USA	2015	Case report of a 5-year-old African-American male whose evaluation for short stature revealed a karyotype of 45,X der(X)t(X;Y)- (p22.3;p11.2)(SRY+) and SHOX mutation.	1	6 year-old	-4.5	karyotype of 45,X der(X)t(X;Y)- (p22.3;p11.2)(SRY+) and SHOX mutation.	rhGH 0.05 mg/kg/day gradually increased to 0.007 mg/kg/day	9 years	-3.31	1.19	Reduced adherence to GH therapy; no side effects were reported	Long-term follow-up of a male with 45,X DSD and SHOX haploinsufficiency demonstrated that these patients may have early advancement of bone age and decreased growth potential. Hence, they need close monitoring and early initiation of growth hormone therapy. Also, their potential to spontaneously initiate and complete pubertal development, although reassuring for gonadal failure, might compromise …
10.1159/000345354	Lorenzo Lughetti et Al. [29]	Impaired GH secretion in patients with SHOX deficiency and efficacy of rcombinant human GH therapy	Italy	2012	To evaluate GH secretion and analyze growth and safety of recombinant human GH (rhGH) therapy in short children and adolescents with SHOX deficiency.	16 patients (10 females and 6 males)	9.7(2.9) years-old	–2.46 (0.82)	Deletions or point mutations of SHOX gene (not specified)	0.273 +/- 0.053 mg/kg/week	1 year	–1.81 +/- 0.87; p<0.001	0.65	No adverse event of concern was reported	In SHOX deficiency subjects an altered GH secretion is not uncommon, and rhGH therapy may be effective in increasing height in most of these patients independent of GH secretion, without causing adverse events of concern.
10.1515/jpem-2014-0180	Caroline Knop et AL. [30]	Carotid intima-media thickness in children treated with growth hormone	Germany	2014	To evaluate the relationships between GH treatment and carotid intima-media thickness (cIMT), which is predictive of the development of atherosclerosis.	38 patients children with supraphysiological doses of GH (47% males, 31 SGA, % Turner Syndrome, 2 SHOX deficiency) and 38 age- and gender-matched healthy children without GH treatment. Furthermore 61 children with physiological doses of GH and in 61 age- and gender-matched healthy children without GH treatment	Patients with supraphysiological dose of GH: 10.9 ± 2.2 years; patients with physiological dose: 12.0 ± 3.1	Not specified	Not specified	1.1 ± 0.1 mg/m2 in the 38 children treated with supraphysiological GH doses and 0.8 ± 0.1 mg/m2 in the 61 children treated with physiological GH doses	Treatment was 4.4 ± 2.0 years in the 38 children treated with supraphysiological GH doses and 4.4 ± 2.4 years in the 61 children treated with physiological GH doses.	Not specified	Not specified	Not specified	There was no evidence that GH treatment is associated with changes in the cardiovascular system measurable by cIMT either in children with supraphysiological or in children with physiological doses of GH. Future longitudinal studies over decades should ideally confirm our findings.
10.1210/jc.2017-00214	Charmain A. Quigley et Al. [31]	Mortality in Children Receiving Growth Hormone Treatment of Growth Disorders: Data From the Genetics and Neuroendocrinology of Short Stature International Study	USA, UK, Germany	2017	To assess mortality in children receiving GH replacement therapy	9504 patients (275 SHOX deficiency children)	8.5 6 3.7 years overall, 9.0 6 3.5 years for patients with isolated idiopathic growth hormone deficiency (IGHD), 6.8 6 4.3 years for patients with organic growth hormone deficiency (GHD) (10.0 6 2.7 years for the subgroup with history of malignant neoplasia), and 10.3 6 3.2 years for patients with idiopathic short stature (ISS)	Data for the 4-year therapy: all -2.5 +/- 1.0; for IGHD -2.4 +/-0.9; for GHD -2.4 +/- 1.5 (neoplastic cause -1.7 +/-1.2); for ISS -2.4 +/- 0.7. Data for the full-treatment: all -2.4 +/- 1.0; for IGHD -2.4 +/-0.9; for GHD -2.4 +/- 0.9 (neoplastic cause -1.8 +/- 1.3); for ISS -2,4 +/-0.8	Not specified	Average dose for patients for the 4-year therapy: all 0.26 +/- 6 0.10 mg/kg/week; for IGHD 0.24 +/- 0.09 mg/kg/week; for GHD 0.23 +/- 0.10 mg/kg/week (neoplastic cause 0.21 +/- 0.10 mg/kg/week); for ISS 0.33 +/- 0.10 mg/kg/week. Data for the full-treatment: all 0.28 +/- 0.17 mg/kg/week; for IGHD 0.26 +/- 0.12 mg/kg/week; for GHD 0,23 +/- 0.21 mg/kg/week (neoplastic cause 0.21 +/- 0.18 mg/kg/week)…	7.1 6 2.6 years for the 4-year treated population and 4.3 6 3.1 years for the full treated population.	Not specified	Not specified	Not specified	No significant increases in mortality were observed for GH-treated children with idiopathic GHD, idiopathic short stature, born SGA, Turner syndrome, SHOX deficiency, or history of benign neoplasia. Mortality was elevated for children with prior malignancy and those with underlying serious non–GH-deficient medical conditions.
10.1210/jc.2009-1577	Renata C. Scalco et Al [32]	Effectiveness of the Combined Recombinant Human Growth Hormone and Gonadotropin-Releasing Hormone Analog Therapy in Pubertal Patients with Short Stature due to SHOX Deficiency	Brazil	2009	The aim of the study was to analyze adult height after rhGH and GnRHa therapy in patients with SHOX haploinsufficiency.	10 (5 patients without GH treatment, 5 patients with treatment)	Group with treatment: 11.8 +/- 2.1 year-old. Group without treatment: 11.4 +/- 1.4 year-old	Non-treated -1.2 +/- 0.7, treated -2.3 +/- 1.3	7 patients have complete SHOX deletion, 1 has a cryptic intragenic SHOX deletion involving exons IV–VIa, and 2 have a nonsense mutation (p.Y35X)	rhGH 50 g/kg/die (and depot leuprolide acetate 3.75 mg/month)	Treatment time for 2 to 4.9 yeras	Non-treated -2.5 +/- 0.5, treated -1.7 +/- 1.6.	Non-treated -1.2 +/-0.4 , treated 0.6 +/- 0.4,	Not specified	A gain in adult height of patients with isolated SHOX defects treated with combined rhGH and GnRHa therapy was demonstrated for the first time, supporting this treatment for children with SHOX defects who have just started puberty to avoid the loss of growth potential observed in these patients during puberty.
10.1159/000365507	Sofia Shapiro et Al. [33]	SHOX Gene Variants: Growth Hormone/Insulin-Like Growth Factor-1 Status and Response to Growth Hormone Treatment	USA	2014	To define GH and IGF-1 status in children with SHOX variants and assess their response to GH.	355 patients: 83 had SHOX variants (SHOX+), 272 had no SHOX variants (SHOX-). Group A: GHD SHOX– (n = 20) SHOX+ (n = 6) Group B: partial GHD SHOX– (n = 28) SHOX+ (n = 10) Group C: ISS SHOX– (n = 41) SHOX+ (n = 12)	Group A: GHD SHOX– : 11.70±2.37 SHOX+: 10.35±2.49 Group B: partial GHD SHOX– : 10.13±2.24 SHOX+: 12.71±1.43 Group C: ISS SHOX–: 11.13±2.5 SHOX+: 10.19±2.1	no SHOX variant group: –2.05±0.76; SHOX variant group: –1.94±0.66 Group A: GHD SHOX–: –2.24±0.57 SHOX+: –1.75±0.79 Group B: partial GHD SHOX–: –1.99±0.89 SHOX+: –2.32±0.65 Group C: ISS SHOX–: –2.48±0.67 SHOX+: –1.83±1.29	Not specified	0.25–0.29 mg/kg/week	Retrospective analysis (data from 2001 to 2009, 2 years of GH therapy)	Group A: GHD SHOX–: –1.65±0.60 SHOX+: –1.24±0.72 Group B: partial GHD SHOX–: –0.97±0.88 SHOX+: –1.63±1.04 Group C: ISS SHOX–: –1.93±0.74 SHOX+: –1.83±0.72	Group A: GHD SHOX–: 0.88±0.48 SHOX+: 0.43±0.10 Group B: partial GHD SHOX–: 1.09±0.43 SHOX+: 0.79±0.54 Group C: ISS SHOX–: 0.55±0.50 SHOX+: 0.54±0.53	Not specified	The GH and IGF-1 characteristics of children with short stature were not different between children with SHOX+ variants and children with no variants. Although these findings suggest that SHOX variants are polymorphisms, studies prospectively comparing individual SHOX variants are needed.
10.1111/j.1442-200X.2009.02872.x	Tatsuhiko Urakami et Al. [34]	Effect of growth hormone therapy in two sisters with SHOX haploinsufficiency	Japan	2009	Case report to assess the effect of GH therapy in the two sisters with SHOX haploinsufficiency	2	Patient 1: 4.7 year-old; Patient 2: 3,9 year-old	Patient 1: -3.0 SD; Patient 2: -3.3 SD	Patient 1: del(X)(p22.3)(SHOX-); Patient 2: SHOX haploinsufficiency similar to the findings in her elder sister (patient1) and mother.	0.175 mg/kg/week for both patients	17 month of treatment for patient 1; 8 months for patients 2	Patient 1:-2.2 SD (after 17 months); Patient 2: -2.7 SD (after 8 months)	Patient 1: 0.8; Patient 2: 0.6	No adverse event of concern was reported	This case report suggests that low-dose GH therapy before puberty may be useful for the treatment of short stature in some patients with SHOX haploinsufficiency, despite the absence of GH deficiency. Further studies are required to clarify the effects of this treatment.
10.1186/s13052-019-0694-y	M C Maggio et al. [35]	GH successful treatment in a female with a de novo 46,XX,add(X)(p36),t(X;Y)(p36.3; p11.2), growth impairment and SHOXhaploinsufficiency	Italy	2019	Case report to assess the effect of GH therapy in a patient with SHOX mutation	1	2.2 years	− 1.24 SDS	Karyotype 46,XX,add(X)(p36),t(X;Y)(p36.3;p11.2). The genetic study of SHOX gene showed a heterozygous deletion of the region L10292 (hg18loc.X-000,227,417) - L25227 (hg18loc.X-002,418, 479) for a trait of 2191 kb. The deletion includes SHOX gene and PAR1 region.	0.03 mg/kg/day	3 years	− 0.81 SDS	0.53 SDS	Not specified	Early treatment in SHOX haploinsufficiency contribute to ameliorate adult height
10.6065/apem.2346236.118	J Kang et al. [36]	Identification of a novel mutation of the SHOX gene in a patient with Leri-Weill dyschondrosteosis accompanied by growth hormone deficiency	Korea	2024	Case report to assess the effect of GH therapy in a patient with SHOX mutation	1	9.5 years	( -2.07 SDS)	763-kb deletion including the SHOX gene	0.05 mg/kg/day	27 months	( -1.18 SDS)	0.89 SDS	Pain in the right wrist	This case report demonstrate the positive effects of rhGH therapy in patients with SHOX deficiency
10.1159/000452973	I Benabbad et al. [37]	Safety Outcomes and Near-Adult Height Gain of Growth Hormone-Treated Children with SHOX Deficiency: Data from an Observational Study and a Clinical Trial	Germany	2016	To assess auxological and safety data for growth hormone (GH)-treated children with SHOX deficiency	521 patients (314 female, 207 male)	9.4 ± 3.2	− 3.01 ± 0.77 SDS	Not specified	0.3 mg/kg/day	2.8 ± 2.0 years	(-2.18 SDS)	0.83 SDS	Not specified	It remains important to identify patients with short stature due to SHOX deficiency as early as possible, because GH treatment is most effective when started at a young age
10.1210/jcem.85.1.6375	G Binder et al. [38]	Identification of Short Stature Caused by SHOX Defects and Therapeutic Effect of Recombinant Human Growth Hormone	Germany	1999	Case report to assess the effect of GH therapy in a patient with SHOX mutation	2	13.2 years	First patient: -3.5 SDS; Second patieni: -2.2 SDS	Not specified	1.0 UI/kg/week	1 years	First patient: -2.5 SDS; Second patieni: -1.6 SDS	First patient: 1 SDS; Second patieni: 0.9 SDS	Not specified	rhGH therapy may be effective in increasing final height in patient with SHOX defects
10.1210/jc.2006-1409	W F Blum et at. [39]	Growth Hormone Is Effective in Treatment of Short Stature Associated with Short Stature Homeobox-Containing Gene Deficiency: Two-Year Results of a Randomized, Controlled, Multicenter Trial	Germany	2006	To determine the efficacy of GH in treating short stature associated with short stature homeoboxcontaining gene deficiency (SHOX-D)	52 prepubertal subjects (24 male, 28 female) with a molecularly provenSHOX gene defect	7.3 years	(-3.3 SDS)	34 patients had a complete deletion of the SHOX gene, 4 patients had partial gene deletions, and 14 had point mutations (three had a nonsense mutation, one with E61X, two with R195X, 10 had a missense mutation and one subject had an insertion)	0.05 mg/kg/day	2 years	(-2.1 SDS)	(1.2 SDS)	Arthralgia, gynecomastia, inreased number of cutaneous nevi, scoliosis	GH therapy is effective in improving the linear growth of patients with various forms of SHOX-D
10.1159/000197874	W F Blum et at. [40]	Height Gains in Response to Growth Hormone Treatment to Final Height Are Similar in Patients with SHOX Deficiency and Turner Syndrome	Germany	2008	To determine the GH treatment effects on final heightin patients with SHOX deficiency	Patients with SHOX deficiency (n = 14; 12 females) and Turner syndrome (TS) (n = 158)	10.3 years	(-3.3 SDS)	Not specified	0.25 mg/kg/day	2 years	(-2.2 SDS)	1.1 SDS	Not specified	Patients with SHOX deficiency receive similar final height benefit from GH treatment to those with TS.
10.3390/ diagnostics13010105	M C Ungureanu et al. [41]	SHOX Deletion and Idiopathic Short Stature: What Does the Clinician Need to Know? Case Series Report	Romania	2023	Case report to assess the effect of GH therapy in a patient with SHOX mutation	1	9 years	(-3.6 SDS)	Heterozygous deletion of approximately 1.21 MB in the Xp22PAR region between genomic positions 500.427 and 1.712.090	0.04 mg/kg/day	5 years	(-2.66 SDS)	0.94 SDS	Not specified	Treatment with rGH is an option for some of patients with SHOX deficienty
10.1210/jc.2013-1222	W F Blum et at. [42]	GH Treatment to Final Height Produces Similar Height Gains in Patients With SHOX Deficiency and Turner Syndrome: Results of a Multicenter Trial	Germany	2013	To evaluate long-term efficacy of GH treatment in patients with SHOX deficiency and to compare the effect on final (adult) height (FH) in patients with SHOX deficiency and Turner syndrome.	Short-statured prepubertal patients with genetically confirmed SHOX deficiency (n = 49) or Turner syndrome (n = 24)	8.3 years	(-3.2 SDS)	Not specified	0.05 mg/kg/day	2 years	(-1.95 SDS)	1.34 SDS	Not specified	GH treatment in short children with SHOX deficiency showed similar long-term efficacy as seen in girls with Turner syndrome
10.1297/cpe.2023-0070	T Ogata et al. [43]	Efficacy and safety of GH treatment in Japanese children with short stature due to SHOX deficiency: a randomized phase 3 study	Japan	2024	To investigate the efficacy and safety of GH treatment in prepubertal Japanese patients with short stature due to SHOX deficiency	19 patients (7 male and 12 female)	6.4 years	(- 2.63 SDS)	Not specified	0.05 mg/kg/day	2 years	(-1.42 SDS)	1.21 SDS	One patient exhibited increased insulin resistance at month 24	GH is a promising treatment option for short stature in patients with SHOX deficiency
